# Supplementary material for: Longitudinal changes in each retinal layer thickness in patients with moderate or more severe diabetic retinopathy taking calcium dobesilate
Source: PLoS One. 2025 Jun 4;20(6):e0325655. doi: 10.1371/journal.pone.0325655 (PMC12136402; doi:10.1371/journal.pone.0325655)
Supplement: S1 Data — (XLSX) [file pone.0325655.s001.xlsx]

## Sheet: PRP
2	1	1	60	1	1	20	0	-1	1.25	-0.375	20	1	7.4		0.7	0.7	0.7	0.8	0.154902	0.154902	0.154902	0.09691	204	182	182	182	33	100.5	102.5	30	103.25	110.75	33	96.5	106.75	32	99	104.5			91	72	146	93	58	106	123		9
2	2	1	60	1	2	20	0	-1.5	1	-1	20	1	7.4		1	1	1	1	0	0	0	0	254	252	255	256	50	106.75	108.75	44	105.25	111	48	107.25	113.25	47	107	112.75			99	70	157	116	74	106	122		15
2	3	1	57	1	1	15	0	-2.5	0.5	-2.25	13	0	6		0.7	1	0.7	0.8	0.154902	0	0.154902	0.09691	276	292	282	286	48	106.25	95.5	54	113.25	103.75	49	112.75	104	51	114.75	104.5			93	90	103	79	69	87	161		13
2	4	1	57	1	2	15	0	-2.25		-2.25	13	0	6		0.8	0.8	0.8	0.8	0.09691	0.09691	0.09691	0.09691	285	281	271	272	50	110.75	102.75	49	109.75	99.25	46	107.5	101.25	43	106.5	100			85	73	112	85	47	93	147		14
2	5	1	66	2	1	20	0	0	0.5	0.25	15	1	9.3		1	0.7	0.7	0.8	0	0.154902	0.154902	0.09691	256	254	249	244	43	112.75	106.25	42	110.75	103.25	38	106.25	100.25	35	103.25	98.25			105	90	162	105	75	117	128		12
2	6	1	66	2	2	20	0	-0.75	1.25	-0.125	16	1	9.3		0.7	0.8	0.8	0.7	0.154902	0.09691	0.09691	0.154902	266	268	262	257	42	113.25	111.25	44	108.75	102.25	44	105	99	39	103.25	98			104	85	166	111	60	99	165		12
2	7	1	62	1	1	20	0	-2.5		-2.5	15	0	7.3		1	1	0.8	1	0	0	0.09691	0	273	275	273	276	39	107	92	35	103.75	91	40	102.5	89.75	38	102.75	90.75			93	78	148	87	52	98	151		10
2	8	1	62	1	2	20	0	-2		-2	17	0	7.3		1	0.7	1	1	0	0.154902	0	0	281	281	280	287	42	105.25	92.75	40	105.5	91.5	39	104.25	89.5	41	106	88.5			94	66	137	112	62	110	138		11
2	9	1	58	2	1	13	0	-1.25	0.75	-0.875	13	0	8.8		1	0.8	1	1	0	0.09691	0	0	292	289	294	284	47	113.25	107.5	44	110.5	99.25	47	112	107	51	109	107.5			105	76	142	106	70	132	167		12
2	10	1	58	2	2	13	0	-2.75	1.5	-2	12	0	8.8		1	0.8	0.7	0.8	0	0.09691	0.154902	0.09691	296	296	304	287	45	114	111.5	47	112	106	57	113	109.5	49	107	101.75			109	81	148	118	73	126	171		13
2	11	1	61	2	1	13	0	0.5		0.5	14	0	7		1	1	0.8	0.8	0	0	0.09691	0.09691	263	266	268	265	41	116	100.75	44	116.25	97.75	49	113.25	99	46	114	97.25			90	71	134	98	48	114	139		10
2	12	1	61	2	2	13	0	0.25		0.25	12	0	7		1	1	0.8	1	0	0	0.09691	0	270	267	270	268	47	116.75	103.5	42	116.5	100.5	40	116.5	102.5	43	115.5	99.75			95	79	160	123	45	108	122		13
2	13	1	54	2	1	8	0	-2	1.75	-1.125	18	0	7		1	1	1	1	0	0	0	0	249	243	251	237	36	134	128.75	32	132	126.75	37	135.5	128.25	31	129.75	126.25			139	105	189	190	88	166	184		9
2	14	1	54	2	2	8	0	-1.75	1.5	-1	13	0	7		1	1	1	1	0	0	0	0	247	250	252	243	35	132.75	127.25	35	132	124.5	36	138.5	125	33	132.75	126.25			135	84	188	178	89	174	194		10
2	15	1	47	2	1	0	1	-6	0.5	-5.75	18	0	5.6		1	1	1	1	0	0	0	0	303	318	323	310	59	116.75	108	61	126.5	109	63	126	103.75	66	123.75	102.75			96	87	143	86	47	110	166		15
2	16	1	47	2	2	0	1	-3.75		-3.75	20	0	5.6		1	1	1	1	0	0	0	0	309	329	325	303	62	123.5	110.75	85	130.5	106	81	121.5	103.5	63	115.5	99			111	70	178	128	68	156	152		16
2	17	1	51	1	1	3	0	-3		-3	13	0	7.2		1	1	1	1	0	0	0	0	289	291	297	288	56	116.75	112	54	116.75	110.75	60	116.25	109.75	55	116	109.5			112	76	149	149	85	145	132		13
2	18	1	51	1	2	3	0	-3		-3	11	0	7.2		1	1	1	1	0	0	0	0	285	284	288	284	55	113.5	108.5	52	108	104.5	59	109.5	103.5	56	106.25	102.5			102	75	143	154	67	96	144		14
2	19	1	68	2	1	13	0	1		1	13	0	10.8		0.7	0.8	0.7	0.8	0.154902	0.09691	0.154902	0.09691	221	222	222	218	30	98	92.75	31	97.5	92	29	96.75	92.5	27	93.25	89.75			89	65	116	90	60	107	151		8
2	21	1	67	2	1	20	0	-1.5	1.25	-0.875	13	0			1	1	0.8	0.8	0	0	0.09691	0.09691	254	249	246	256	45	102.5	79.75	41	101.5	93.5	42	101.5	92.75	42	102.5	93.25			94	70	155	109	74	65	134		13
2	22	1	67	2	2	20	0	-1	1.25	-0.375	14	0			1	1	0.8	0.7	0	0	0.09691	0.154902	255	245	246	251	41	101	86	39	100	92.5	40	100.25	87.75	40	101	91.25			85	68	145	93	63	67	116		11
3	23	1	56	1	1	15	0	-3	2.25	-1.875	16	0	6.2	1	1	1	1	1	0	0	0	0	343	339	343	340	70	160.5	140	67	153.25	129.75	81	164.75	144	67	152.75	154			109	98	148	89	71	120	181		24
3	24	1	56	1	2	15	0	-3.5	1.75	-2.625	20	0	6.2	1	1	0.8	1	1	0	0.09691	0	0	333	331	332	332	69	135.25	125.5	64	132.25	115.25	67	132.75	115.75	65	135.25	116.25			99	84	142	83	61	100	175		21
3	25	1	52	1	1	5	0	-1.75	1.75	-0.875	13	0	6.4	1	1	1	1	1	0	0	0	0	252	253	248	248	37	107.5	111.25	38	104.25	106.75	32	103	101.5	37	102.5	102			107	69	159	126	82	133	135		11
3	26	1	52	1	2	5	0	-2	1.75	-1.125	14	0	6.4	1	1	1	1	1	0	0	0	0	258	260	253	247	46	120.25	116.25	38	116	111.75	40	113.25	107	39	113	108.5			107	71	139	146	70	132	154		12
3	27	1	52	2	1	12	0	-0.5	0.75	-0.125	11	0	10.3	1	1	0.8	0.8	0.8	0	0.09691	0.09691	0.09691	227	224	228	232	31	118.25	119	32	109.75	117	31	114.25	113.75	33	108.25	117			95	87	143	106	59	76	147		7
3	28	1	52	2	2	12	0	-0.75	0.25	-0.625	11	0	10.3	1	1	0.8	1	0.7	0	0.09691	0	0.154902	229	234	227	230	28	122.5	114.25	30	115	112.25	31	114.75	109.5	29	115.25	112.75			91	82	130	104	57	73	139		7
3	29	1	78	2	1	20	1	-1	1.5	-0.25	8	1		1	0.7	0.8	1	1	0.154902	0.09691	0	0	295	305	296	291	56	129.75	128	58	129.25	127.25	53	126.5	129.5	57	126.25	128.25			114	98	159	109	81	120	169		15
3	30	1	78	2	2	20	1	-2	3.25	-0.375	9	1		1	0.7	0.8	0.7	1	0.154902	0.09691	0.154902	0	298	308	300	298	57	132.25	132	57	127.5	124	59	124.5	121.25	58	123.25	121.25			122	94	148	152	85	140	175		15
3	31	1	70	1	1	20	1	0	1	0.5	19	1		13	1	1	1	0.8	0	0	0	0.09691	204	206	210	253	34	77.75	96.75	32	77	98	37	80.25	100	45	77	110.5			98	75	126	89	79	113	151		10
3	32	1	70	1	2	20	1	-3.5	1.25	-2.875	20	1		13	0.5	0.5	0.3	0.4	0.30103	0.30103	0.522879	0.39794	215	221	218	219	36	80.75	103.25	34	81.25	103.25	35	81.5	102	34	81.5	98.75			106	92	129	102	76	145	141		9
3	34	1	25	1	2	10	0	-0.75	1	-0.25	15	0	7.8	1	1	1	1	0.8	0	0	0	0.09691	281	290	305	338	50	125.75	129.5	46	125.5	140	49	137.75	137.5	81	177	168			122	86	145	173	93	157	139		17
3	35	1	67	1	1	11	1	0	0.75	0.375	12	1	6.2	1	1	1	1	1	0	0	0	0	280	273	273	263	42	112	106.25	45	109	103.25	41	108.5	105.75	39	108	105			114	90	129	120	75	156	176		12
3	36	1	67	1	2	11	1	0.25	1	0.75	11	1	6.2	1	1	1	1	1	0	0	0	0	281	287	279	274	42	116	109.25	46	114.5	103.5	44	114.5	104.5	41	108	104.5			112	94	154	128	80	116	150		11
3	38	1	64	2	2	30	1	-0.75	2.25	0.375	10	1	7.9	8	1	1	0.7	0.7	0	0	0.154902	0.154902	260	252	249	256	43	95.25	96	39	95.5	101.25	34	97.75	101.75	35	101	102			85	79	121	100	59	78	103		10
3	39	1	58	2	1	20	1	0.75	0.5	1	16	0		2	0.7	1	0.8	0.7	0.154902	0	0.09691	0.154902	277	281	286	276	39	123.75	125.75	44	124.5	125.75	46	116.75	125.75	42	116	122			122	103	178	116	93	129	159		12
3	41	1	59	1	1	15	1	1	1	1.5	15	0	7.6	1	0.7	0.4	0.5	0.8	0.154902	0.39794	0.30103	0.09691	285	259	263	267	35	100.75	64	38	112.25	93.5	42	113	93	46	113.25	101.25			97	89	153	91	61	95	139		9
3	42	1	59	1	2	15	1	0	0.75	0.375	19	1	7.6	1	1	1	1	0.7	0	0	0	0.154902	278	273	269	269	45	122.75	109.5	40	121	105	36	118.25	106.5	36	115.25	101.75			104	94	161	98	57	120	149		12
2	43	2	59	2	1	8	1	-0.5		-0.5	12	0	9		1	0.7	0.5	0.5	0	0.154902	0.30103	0.30103	252	245	239	248	44	120.25	108.5	41	119.75	112.25	36	117.5	109.25	41	118.25	108			114	83	153	134	89	124	161		12
2	44	2	59	2	2	8	1	-0.75	0.5	-0.5	14	0	9		0.7	0.8	0.8	0.4	0.154902	0.09691	0.09691	0.39794	242	237	233	244	40	118.25	108	38	117.25	108.75	38	111.75	105.5	43	114.5	103			113	77	138	156	83	125	168		12
2	45	2	53	1	1	5	1	-0.75	1	-0.25	18	0	6		0.7	0.8	1	1	0.154902	0.09691	0	0	246	247	235	234	44	130	138.25	33	119.25	113.75	33	110	106.5	34	109	100.75			131	101	163	127	101	143	211		13
2	46	2	53	1	2	5	1	-0.5	1	0	19	0	6		1	1	1	1	0	0	0	0	284	271	254	262	37	129.75	130	39	123.25	110.25	32	114.25	105.25	38	116.75	102.75			120	103	120	144	94	135	169		11
2	47	2	44	1	1	4	0	-0.75	1	-0.25	17	0	8.1		1	1	1	1	0	0	0	0	238	232	237	240	32	119.5	108.25	33	117.25	108	31	115.25	105.25	33	113	100.25			111	104	147	84	85	122	159		9
2	48	2	44	1	2	4	0	-0.25	0.5	0	18	0	8.1		1	1	1	1	0	0	0	0	241	229	236	240	37	118	109	29	117.5	108.25	30	115	108	31	113.5	103.5			107	92	145	98	66	115	178		10
2	49	2	60	2	1	1	0	-0.75	1.5	0	18	0	11.7		0.8	0.7	1	0.8	0.09691	0.154902	0	0.09691	237	244	231	229	29	126	131.75	29	113	122.5	28	104.25	113	27	100.25	107.75			128	89	192	128	84	148	206		7
2	50	2	60	2	2	1	0	-0.5	1.25	0.125	16	0	11.7		0.8	1	1	1	0.09691	0	0	0	242	259	250	241	33	123	142.5	36	114.5	127	34	108.75	118.75	32	103.25	113.25			133	79	174	167	102	173	192		9
2	53	2	64	1	1	15	1	0.25		0.25	15	0	7.6		1	1	0.8	0.8	0	0	0.09691	0.09691	295	292	285	289	50	92	105.25	49	93.75	108.25	46	92	104	47	92.25	104.25			107	71	141	100	94	133	153		12
2	54	2	64	1	2	15	1	0.25	0.5	0.5	16	0	7.6		0.8	0.8	0.8	0.8	0.09691	0.09691	0.09691	0.09691	291	291	287	282	50	96	108.5	46	97.25	109.75	47	94.75	107	46	95.25	105.75			114	61	145	138	106	138	160		11
2	56	2	48	1	2	16	0	-1.25		-1.25	19	0	9.3		1	1	1	1	0	0	0	0	274	269	268	275	46	110.5	107.75	48	111.5	106.5	50	111.25	107.25	49	113.25	107.25			98	70	124	111	66	105	174		12
2	57	2	58	1	1	17	0	0.25	0.5	0.5	13	1	9		1	1	0.8	1	0	0	0.09691	0	290	284	279	288	53	130.25	114.5	51	129	108.5	49	126.25	105.25	51	123.5	105			99	91	145	89	70	118	120		15
2	58	2	58	1	2	17	0	0.75	0.5	1	12	0	9		0.8	1	0.7	0.7	0.09691	0	0.154902	0.154902	296	300	296	298	54	121.75	103.75	53	121.25	106.25	55	119	99.75	55	118.25	102.75			95	85	114	98	63	118	139		14
2	59	2	64	2	1	15	0	-1.5	0.75	-1.125	19	0	9.4		0.4	0.7	0.8	0.7	0.39794	0.154902	0.09691	0.154902	264	262	262	270	44	116.25	107.5	41	117.25	108.5	39	117.75	109.25	43	115.75	107.25			90	89	123	95	46	89	142		12
2	60	2	64	2	2	15	0	-1	0.5	-0.75	19	0	9.4		1	0.8	0.7	0.8	0	0.09691	0.154902	0.09691	266	260	265	262	46	113.5	103.25	44	113.75	103.75	46	115	97.75	42	112.75	103.25			89	69	129	105	56	92	137		13
2	61	2	54	1	1	10	1	-1.75	1.25	-1.125	19	0	6.3		0.5	0.7	0.8	0.5	0.30103	0.154902	0.09691	0.30103	323	330	309	296	72	105.25	90.25	74	105.5	87.5	60	101.5	89.75	62	98.25	86.75			84	64	104	75	63	99	142		17
2	62	2	54	1	2	10	1	-0.75	1	-0.25	20	0	6.3		1	0.5	1	0.7	0	0.30103	0	0.154902	294	297	285	289	57	106.25	92.25	56	101	89.25	54	97.25	86.5	51	98	88.5			82	62	126	76	50	98	129		16
2	66	2	61	1	2	20	1	-4.25		-4.25	17	0			1	1	1	1	0	0	0	0	257	259	261	262	33	117.5	111.25	34	118.75	111.25	35	134.25	109.25	35	122.5	112.25			107	77	140	144	65	131	154		9
2	67	2	47	1	1	20	0	-3	1	-2.5	13	0	8.5		1	1	1	0.8	0	0	0	0.09691	288	273	273	279	42	111.75	106.75	41	100.75	102.25	43	99	102.25	43	100.75	101			99	93	132	91	67	99	153		11
2	68	2	47	1	2	20	0	-3	0.75	-2.625	15	0	8.5		0.8	1	1	1	0.09691	0	0	0	283	284	288	264	44	113.75	98	48	115.75	102.25	49	114.75	99	46	116	101.5			76	84	83	45	48	75	140		12
2	69	2	79	1	1	20	0	-0.75	1.5	0	11	1			1	0.7	0.5	0.5	0	0.154902	0.30103	0.30103	261	255	258	294	40	110	90.75	44	108	92.75	44	105.75	88.25	77	99.25	83.75			91	81	138	97	59	77	137		12
2	70	2	79	1	2	20	0	-1.25	1.75	-0.375	14	1			1	1	0.8	1	0	0	0.09691	0	252	245	238	228	50	101	89.5	43	99.25	86.25	42	95.25	83.75	34	96.5	85			90	74	140	123	53	70	135		13
2	71	2	68	1	1	8	0	0.75	0.75	1.125	13	0	7.1		0.7	0.8	0.7	1	0.154902	0.09691	0.154902	0	281	279	288	287	53	138.25	140.5	50	135.75	136.25	57	135.75	136.5	50	131.75	133.5			120	103	152	113	107	107	164		17
2	72	2	68	1	2	8	0	0.5	1.5	1.25	14	0	7.1		0.5	0.5	0.7	0.7	0.30103	0.30103	0.154902	0.154902	313	306	313	314	59	139.5	133.25	48	134.5	133.5	65	133.75	132	68	126.25	129.25			126	116	177	106	88	139	176		20
2	73	2	73	2	1	20	0	-0.25	1.25	0.375	13	0	6.8		1	1	0.8	0.8	0	0	0.09691	0.09691	249	241	238	247	39	123.75	114.5	34	117.25	116	35	118.5	115.75	41	115.5	112.75			106	81	136	114	94	93	153		11
2	74	2	73	2	2	20	0	-0.5	1.75	0.375	15	0	6.8		1	1	0.8	0.8	0	0	0.09691	0.09691	254	245	246	252	36	118	121.25	36	117.75	120	37	119.5	120.5	41	118.5	118.5			110	89	148	110	84	119	160		10
2	75	2	53	2	1	10	0	-2.5	2.25	-1.375	17	0	7.6		1	1	1	1	0	0	0	0	263	270	272	277	40	123	106	43	125.25	105.25	43	123.5	105	45	122.75	104			101	75	132	128	66	114	148		12
2	76	2	53	2	2	10	0	-2.75	2	-1.75	16	0	7.6		1	1	0.8	0.8	0	0	0.09691	0.09691	281	295	288	294	42	114	103.25	48	122.5	108.75	48	123.5	107.25	47	120.5	106.75			113	76	114	158	85	157	155		10
2	77	2	54	2	1	20	1	-0.75	0.5	-0.5	21	0	8.5		1	1	1	1	0	0	0	0	265	255	256	252	44	112.5	107.25	40	110	103.5	41	108.25	100.5	46	109.75	100.25			92	83	123	77	56	102	153		11
2	78	2	54	2	2	20	1	-0.5	0.5	-0.25	22	0	8.5		1	1	1	1	0	0	0	0	249	247	249	272	45	111.25	101	39	109.25	101	39	107.5	101.5	47	111	100			86	79	125	80	55	94	126		14
2	79	2	55	2	1	10	0	-2.25	1.25	-1.625	13	1	8.3		1	0.8	0.7	0.7	0	0.09691	0.154902	0.154902	297	285	269	267	74	138	124.75	53	130.75	121.75	56	124.75	106.25	53	125.25	111.5			97	108	117	92	66	82	141		25
2	80	2	55	2	2	10	0	-1.5	2	-0.5	19	1	8.3		0.8	0.7	0.5	0.5	0.09691	0.154902	0.30103	0.30103	281	285	277	280	56	122.5	111	58	127.25	110.5	65	118	96.25	56	120.75	107.75			85	112	73	81	56	74	115		16
2	81	2	63	2	1	30	0	-0.75	0.5	-0.5	19	0	8		1	1	1	1	0	0	0	0	215	217	217	220	23	99.75	105.5	22	98	105	24	100.5	104.25	25	96.25	99			91	67	125	64	69	119	148		5
2	82	2	63	2	2	30	0	-0.5	0.5	-0.25	19	0	8		1	1	1	1	0	0	0	0	222	221	220	216	24	98.75	100.75	25	96	100.25	26	99.5	101	24	95.75	98			98	76	133	89	72	114	151		5
2	83	2	51	1	1	15	1	-0.5	0.5	-0.25	12	0	7.5		1	1	1	1	0	0	0	0	269	274	274	272	42	120.25	107	46	120	107.75	46	122.5	111.75	46	120.5	112.25			109	77	144	105	89	123	170		13
2	84	2	51	1	2	15	1	-0.75	0.5	-0.5	13	0	7.5		1	1	1	1	0	0	0	0	283	276	284	278	57	120.5	96.25	45	116.5	103.25	50	120.75	104	48	119	103			103	70	148	116	74	124	151		16
2	85	2	60	1	1	8	0	1.5	0.5	1.75	12	0			1	1	1	1	0	0	0	0	237	230	227	228	46	98.5	92.5	43	91.75	91	41	93.25	90.25	43	91.25	89.25			95	76	129	113	64	111	125		13
2	86	2	60	1	2	8	0	1.75		1.75	13	0			1	1	1	1	0	0	0	0	249	241	237	231	49	104	95.5	46	101.25	96.25	43	99.25	94	45	98.25	94.25			91	70	103	115	67	97	138		14
2	87	2	66	1	1	20	1	2	0.75	2.375	12	0	8.4		1	1	1	1	0	0	0	0	252	252	253	253	34	114	106.75	37	108.75	107	35	109.75	104	36	110	103.5			97	94	135	93	53	97	155		10
2	88	2	66	1	2	20	1	2.5	0.25	2.625	18	0	8.4		1	1	0.8	0.8	0	0	0.09691	0.09691	260	252	254	251	32	103.75	104	32	97.5	100.25	40	99.5	99.25	35	99.5	95.75			92	74	113	106	54	115	146		7
2	89	2	56	1	1	15	0	0.5	0.5	0.75	11	0	7.2		1	1	1	0.8	0	0	0	0.09691	241	244	243	239	26	65	68.25	23	61.25	64.25	22	61.5	64.5	24	61	65			68	29	57	81	55	124	114		6
2	90	2	56	1	2	15	0	0.5		0.5	12	0	7.2		1	1	1	0.8	0	0	0	0.09691	253	249	256	253	29	84.5	80.5	30	81.25	79.5	31	79.5	78	32	81.25	77.25			76	50	81	115	59	89	104		7
2	91	2	66	1	1	15	1	-1.25	1	-0.75	17	0	6.4		1	1	1	1	0	0	0	0	267	265	261	266	38	60.5	78.25	37	58.75	77	36	58.25	77.25	38	59.25	78			75	40	101	101	53	89	118		10
2	92	2	66	1	2	15	1	-1	1	-0.5	20	0	6.4		1	1	1	1	0	0	0	0	284	287	280	283	42	66.75	85.75	45	65.25	81.75	40	66	83.75	41	68	85			74	42	112	106	50	89	106		11
2	93	2	54	2	1	15	0	-0.5	0.5	-0.25	16	0	8.2		1	1	1	1	0	0	0	0	227	232	240	235	39	114.25	113.75	36	111.5	115.75	39	117	113	39	114.5	113.25			118	74	177	117	97	142	165		11
2	94	2	54	2	2	15	0	-0.5	0.5	-0.25	15	0	8.2		1	1	1	1	0	0	0	0	236	240	247	245	38	115.75	114.75	38	116.5	115.5	45	117.25	113.5	39	118	114.75			117	73	169	124	89	146	175		11
2	95	2	64	1	1	0	0	-0.25	2.25	0.875	11	0	12.2		1	1	1	1	0	0	0	0	300	306	302	305	48	123.25	107.25	46	122.75	105.75	45	120.25	104	48	122.25	105.25			94	70	138	98	73	101	132		13
2	96	2	64	1	2	0	0	-0.25	1.25	0.375	14	0	12.2		1	1	1	1	0	0	0	0	294	302	300	302	48	118.75	104.25	50	117.75	106	53	117.25	103.75	49	119.5	104.75			96	68	133	103	71	103	150		14
2	97	2	61	2	1	20	0	-2.75	0.5	-2.5	15	0	7.2		0.7	0.8	0.5	0.4	0.154902	0.09691	0.30103	0.39794	259	245	245	265	40	114.5	98	37	109.25	97.25	37	104.75	95.25	41	111.25	96			94	77	124	109	69	92	132		12
2	98	2	61	2	2	20	0	-1.5		-1.5	16	0	7.2		0.8	1	1	1	0.09691	0	0	0	273	268	272	277	47	105	94.75	41	106.5	96.75	43	103.75	95.75	49	105	96.5			94	60	135	128	65	96	141		13
2	99	2	57	1	1	25	1	-1.75	2	-0.75	12	1	8.5		1	0.8	0.7	0.5	0	0.09691	0.154902	0.30103	258	261	273	263	38	118.25	102.25	42	121.5	103	45	122.5	102.75	40	121.75	105.5			89	64	131	125	52	98	129		12
2	100	2	57	1	2	25	1	-1	0.75	-0.625	14	1	8.5		0.7	0.8	0.8	0.8	0.154902	0.09691	0.09691	0.09691	252	270	279	275	44	125	98	42	124	101	46	127.25	97	43	126.75	99			84	70	119	113	48	86	115		11
2	101	2	57	1	1	5	0	0	0.5	0.25	14	1			1	1	1	1	0	0	0	0	278	273	282	274	49	128.75	117	49	130.75	114.75	47	129.5	115.75	46	127.75	111.5			100	97	147	92	67	90	143		14
2	102	2	57	1	2	5	0	-0.25	0.5	0	17	1			1	1	1	1	0	0	0	0	279	282	290	272	49	129.75	117.25	53	130.75	118	47	129.25	119	49	130	119			95	99	141	87	55	75	144		14
2	103	2	61	2	1	30	0	-1.5	0.5	-1.25	16	0	10.8		0.7	0.7	0.5	0.7	0.154902	0.154902	0.30103	0.154902	211	219	214	214	29	87.75	98.5	32	89.75	97.25	30	88.75	99.75	32	85.5	93.5			93	62	131	101	79	93	138		7
2	104	2	61	2	2	30	0	-1.5	0.25	-1.375	18	0	10.8		0.8	0.8	0.7	0.7	0.09691	0.09691	0.154902	0.154902	223	220	217	224	29	89.5	83.5	28	91.5	92.75	30	89.25	94.5	36	89.25	87.75			96	61	119	116	84	113	128		6
2	105	2	54	1	1	20	0	0.5	0.75	0.875	11	0	12.9		1	1	1	1	0	0	0	0	254	262	262	259	38	110.5	114	39	112.5	113.75	40	111.5	113.25	44	109.75	110.5			107	76	145	132	76	123	154		11
2	106	2	54	1	2	20	0	0.5	0.5	0.75	12	0	12.9		1	1	1	0.8	0	0	0	0.09691	248	258	257	248	41	113	112.75	37	114.75	113.25	40	112.25	113.25	39	112.25	111.25			110	81	156	133	64	125	179		12
2	107	2	58	2	1	0	1	-1.5	0.5	-1.25	20	0			1	1	0.7	1	0	0	0.154902	0	285	283	272	274	45	125	127	41	129	125.75	44	126.5	123.25	42	120.5	118.25			116	80	153	124	96	126	172		12
2	108	2	58	2	2	0	1	-3.75	1	-3.25	25	0			0.8	0.8	0.8	0.7	0.09691	0.09691	0.09691	0.154902	280	281	271	287	42	125.75	123.5	41	125.75	120.75	43	123	119	49	126.75	118.5			112	80	127	136	85	109	191		11
2	110	2	50	1	2	3	0	-4.75	3.25	-3.125	19	1	6.6		1	1	1	1	0	0	0	0	302	298	275	284	57	130.5	104	49	125.75	105.75	46	111.25	100	51	115.75	103.5			109	91	186	147	58	85	159		13
3	147	2	37	2	1	12	0	-0.75	0.5	-0.5	17	0	6.7	1	1	1	0.8	0.7	0	0	0.09691	0.154902	294	284	282	280	48	121.25	123.5	53	113.5	116	48	111.75	117	45	109.25	114.5			124	132	187	132	55	105	192		12
3	148	2	37	2	2	12	0	-1.75	1.5	-1	15	0	6.7	1	0.8	1	0.7	0.8	0.09691	0	0.154902	0.09691	307	288	290	282	48	123.5	124.5	45	119	119.75	48	114.75	116.5	44	110.25	112			123	114	166	127	73	126	189		12
3	149	2	57	1	1	30	1	-1.25	0.5	-1	10	0		1	0.8	0.8	0.8	0.8	0.09691	0.09691	0.09691	0.09691	267	262	269	274	44	130.5	120.25	42	127.25	117.5	46	128.75	116.5	52	132.5	121.5			89	82	109	78	72	98	121		12
3	150	2	57	1	2	30	1	-1.75	1	-1.25	13	0		1	0.7	0.5	0.5	0.7	0.154902	0.30103	0.30103	0.154902	278	273	290	293	45	127	120.25	55	128.25	115.5	55	129.5	117.25	68	129.75	120			92	84	130	80	57	95	151		13
3	151	2	55	2	1	10	0	-0.5		-0.5	14	1	6.5	3	1	1	1	1	0	0	0	0	253	259	247	252	38	100	101.5	38	105	106.75	37	101.5	104	37	104	104.5			71	70	93	77	51	59	100		9
3	152	2	55	2	2	10	0	-0.5	1.25	0.125	15	1	6.5	3	1	0.8	0.8	1	0	0.09691	0.09691	0	280	260	248	267	37	101.75	99.5	36	104.25	106.25	43	99.75	92.5	44	103.5	100.75			75	66	86	81	56	83	108		9
3	153	2	62	2	1	15	0	-1	0.5	-0.75	13	0		1	1	1	1	0.8	0	0	0	0.09691	276	275	282	278	48	126.5	124.5	45	127	127	45	130.75	127	45	123.75	129.75			121	92	166	122	79	136	199		12
3	154	2	62	2	2	15	0	-0.25	1	0.25	13	0		1	1	0.8	0.8	0.8	0	0.09691	0.09691	0.09691	286	268	269	288	52	131.75	134.5	46	123	129.25	46	126.75	127.5	58	136	129.75			130	96	150	165	107	131	190		11
3	155	2	52	1	1	20	1	-2	0.5	-1.75	15	0	8.9	1	1	1	1	1	0	0	0	0	226	225	227	227	30	90.5	91.25	27	88.5	90	24	88.75	91.75	26	89.75	92.5			79	75	115	74	46	75	128		7
3	156	2	52	1	2	20	1	-2	0.5	-1.75	13	0	8.9	1	0.8	1	1	1	0.09691	0	0	0	247	247	244	246	34	96	83.5	36	93.5	80.25	32	91.25	81.5	34	92	80.5			80	76	124	74	45	83	119		9
3	158	2	46	2	2	20	0	-2.75	1.25	-2.125	13	0	9.7	1	1	1	1	1	0	0	0	0	281	280	277	292	42	118.75	127	40	108	119.5	39	105	122.25	47	111.5	126.5			125	70	137	162	103	187	169		11
3	159	2	51	2	1	15	0	-0.5	1.75	0.375	20	0	11.8	1	0.8	1	1	1	0.09691	0	0	0	268	264	262	260	53	138.25	126.75	43	135.5	125.75	40	137	125	41	132.25	125.5			108	117	105	107	82	115	144		15
3	160	2	51	2	2	15	0	0	1	0.5	19	0	11.8	1	1	1	1	1	0	0	0	0	274	271	269	271	49	138.75	121.25	44	135.5	119.5	45	135	119	43	133.5	117.5			108	99	145	115	75	107	146		14
3	161	2	52	1	1	15	0	0	0.5	0.25	16	0	8.4	5	0.8	0.8	0.7	0.7	0.09691	0.09691	0.154902	0.154902	315	308	318	319	44	117.5	120.5	45	112.75	115.5	60	114.75	113.5	60	119.25	123.5			107	88	166	137	64	113	137		12
3	163	2	60	2	1	15	1	-0.75	0	-0.75	14	1	7.9	4	1	1	1	0.8	0	0	0	0.09691	298	296	302	296	55	117	116.25	52	117.25	115.75	51	116.25	118.5	51	116.5	116			111	88	137	115	86	124	159		13
3	164	2	60	2	2	15	1	-1.25	1.25	-0.625	12	1	7.9	4	1	1	1	1	0	0	0	0	303	304	307	307	59	120.25	117	56	119.75	119.75	53	120.5	120	54	122	122			115	78	144	132	98	124	168		15
3	165	2	55	1	1	18	1	0.5	0.5	0.75	11	0	6.9	1	1	1	1	1	0	0	0	0	281	277	278	279	37	103.5	99	39	105.25	101.5	40	105.25	100	40	104.25	100.25			91	75	115	69	70	98	155		10
3	166	2	55	1	2	18	1	0.25	1	0.75	12	0	6.9	1	1	1	1	1	0	0	0	0	286	277	281	289	43	105.25	96.25	48	103.75	96.25	46	104.5	96.75	45	103.5	95.75			97	66	155	97	61	124	144		12
3	167	2	59	1	1	13	0	-1	2	0	16	1	8.9	1	0.8	0.7	0.8	0.8	0.09691	0.154902	0.09691	0.09691	285	293	284	273	47	111.25	105.5	51	111.25	109	47	115	111.25	46	112	108.25			102	102	119	105	83	85	139		14
3	168	2	59	1	2	13	0	-0.5	2.25	0.625	16	1	8.9	1	0.8	0.7	1	1	0.09691	0.154902	0	0	304	296	293	290	48	121.75	110.25	48	117	108.75	57	121.5	109.5	49	116.25	109.5			107	109	130	89	64	115	175		13
3	169	2	56	2	1	10	1	-0.5	0.75	-0.125	14	1	7.5	1	0.8	0.7	0.7	0.5	0.09691	0.154902	0.154902	0.30103	255	248	242	281	38	86	101.25	39	94.25	103.5	45	82.25	103	43	70.25	86			94	96	113	90	62	109	120		13
3	170	2	56	2	2	10	1	-1	1	-0.5	12	1	7.5	1	0.8	0.8	1	0.8	0.09691	0.09691	0	0.09691	262	252	253	246	40	87.5	101.5	37	83.25	97.75	37	86.5	97	35	86.25	88.5			94	82	118	104	69	101	125		10
3	171	2	58	2	1	20	0	-0.5	0.75	-0.125	12	1	10.7	1	0.8	0.8	0.8	1	0.09691	0.09691	0.09691	0	241	237	234	232	39	127.75	124.5	34	120.5	117.75	34	124.5	119.5	33	121.5	118.25			108	96	136	105	65	116	186		10
3	172	2	58	2	2	20	0	-0.5	1.25	0.125	15	1	10.7	1	0.8	0.7	0.7	0.8	0.09691	0.154902	0.154902	0.09691	236	237	235	230	35	124	120.5	37	121	114.75	40	122.5	118	39	118.25	118.25			108	87	160	106	68	111	175		10
3	174	2	63	2	2	10	0	-0.75	1	-0.25	16	1	8	1	0.8	0.8	0.7	0.5	0.09691	0.09691	0.154902	0.30103	262	251	235	243	46	116.75	117.75	38	110	111	41	108.75	101.75	41	108.75	100.5			104	87	156	115	69	108	141		13
3	175	2	53	2	1	13	1	-1	1	-0.5	16	0	6.3	2	0.7	0.8	0.8	1	0.154902	0.09691	0.09691	0	302	296	290	288	48	123	119.75	47	121.5	121.5	52	117.5	118.75	44	116.25	116			114	81	164	125	83	130	165		12
3	176	2	53	2	2	13	1	-1	1	-0.5	15	0	6.3	2	1	0.8	0.8	1	0	0.09691	0.09691	0	314	304	303	300	50	126.25	121.5	52	123.5	118.25	47	119	115.25	49	118	114.5			112	87	167	129	77	106	169		14
3	178	2	58	2	2	21	1	0.25	0.5	0.5	15	0	6.7	10	1	0.8	1	0.8	0	0.09691	0	0.09691	229	239	231	237	41	93.75	92.75	37	96	90.75	36	94.75	101	38	89.5	70.25			92	81	126	82	50	109	157		11
3	179	2	59	1	1	25	0	-0.25		-0.25	12	1		1	0.7	0.8	1	0.7	0.154902	0.09691	0	0.154902	265	253	241	258	53	121.5	125.5	45	120	119.75	51	116.5	118.25	47	118.25	116.75			109	98	144	102	71	105	185		15
[truncated: 384 more columns]
